# Supplementary material for: Psychiatric Risk Factors for Postpartum Depression: A Systematic Review
Source: Behav Sci (Basel). 2025 Feb 7;15(2):173. doi: 10.3390/bs15020173 (PMC11851958; doi:10.3390/bs15020173)
Supplement: Supplementary file 1 [file behavsci-15-00173-s001.zip]

Archive with 1 entries (1 files):
- behavsci-3324311-supplementary.xlsx
