# Supplementary material for: Psychiatric Risk Factors for Postpartum Depression: A Systematic Review
Source: Behav Sci (Basel). 2025 Feb 7;15(2):173. doi: 10.3390/bs15020173 (PMC11851958; doi:10.3390/bs15020173)
Supplement: Supplementary file 1 [file behavsci-15-00173-s001.zip › behavsci-3324311-supplementary.xlsx]

## Sheet: Foglio1
Studio	Domain 1	Domain 2	Domain 3	Domain 4		Evaluation of the study.
Ahmed et al. (2021)	2	0	0	0		Medium risk of bias			Conditions
Alhasanat et al (2017)	2	1	0	0		Medium risk of bias	0	Low Risk of Bias	1. All the domains= 0
Alsayed et al. (2021)	2	2	0	0		High risk of bias	0		2. Half of the domains= 1
Alzahrani et al. (2019)	2	2	0	0		High risk of bias	0	Medium Risk of Bias	1. Up to half of the domains= 1
Balestrieri et al. (2012)	1	1	0	0		Low risk of bias			2. Only one domain= 2 and the other domains= 0 or one domain= 1
Batmaz et al. (2014)	2	1	0	0		Medium risk of bias		High Risk of Bias	1. Up to one domain= 2
Carter et al. (2019)	0	0	0	0		Low risk of bias			2. Only one domain= 2 and more the one of other domains= 1.
Chan et al. (2020)	1	0	0	0		Low risk of bias		Low risk of bias	19	Low risk of bias	51.3514
Choi et al. (2014)	2	0	1	0		Medium risk of bias		Medium risk of bias	12	Medium risk of bias	32.4324
Chojenta et al. (2016)	1	0	0	0		Low risk of bias		High risk of bias	6	High risk of bias	16.2162
De Venter et al. (2016)	0	1	0	0		Low risk of bias				%
Dmitrovic et al. (2014)	2	0	1	0		Medium risk of bias
Freeman et al. (2002)	0	0	0	0		Low risk of bias
Giardinelli et al. (2012)	0	0	0	1		Low risk of bias
Guintivano et al. (2017)	0	0	0	0		Low risk of bias
Kaźmierczak et al., (2020)	0	0	0	0		Low risk of bias
Kiviruusu et al. (2019)	1	1	0	0		Low risk of bias
Kubota et al. (2019)	0	0	0	0		Low risk of bias
Lara et al. (2016)	0	0	0	0		Low risk of bias
Leigh et al. (2008)	2	1	0	0		Medium risk of bias
Long et al. (2020)	2	1	0	0		Medium risk of bias
Martìnez-Borba et al., (2020)	2	0	0	0		Medium risk of bias
Milgrom et al. (2008)	1	1	0	0		Low risk of bias
Mohammed et al. (2014)	1	2	0	0		Medium risk of bias
Mohannad et al. (2010)	1	0	0	0		Low risk of bias
Ongeri et al. (2018)	2	2	0	0		High risk of bias
Peng et al. (2021)	2	2	0	0		High risk of bias
Perry et al. (2021)	0	0	0	0		Low risk of bias
Silverman et al. (2016)	0	0	0	0		Low risk of bias
Silverman et al. (2020)	0	0	0	1		Low risk of bias
Tariq et al. (2021)	0	0	0	1		Low risk of bias
Underwood et al. (2016)	1	2	0	0		Medium risk of bias
Van der Zee-van den Berg, et al (2021)	2	2	0	0		High risk of bias
Walker et al. (2021)	0	0	0	0		Low risk of bias
Wu et al. (2022)	0	2	0	0		Medium risk of bias
Yu et al. (2023)	2	2	0	0		High risk of bias
Yusuff et al. (2015)	0	2	0	0		Medium risk of bias
Low risk of bias	15	19	35	34
Medium risk of bias	8	8	2	3
High risk of bias	14	10	0	0
	Domain 1	Domain 2	Domain 3	Domain 4
Low risk of bias	15	19	35	34
Medium risk of bias	8	8	2	3
High risk of bias	14	10	0	0
